# Supplementary material for: Pregnant women carrying microcephaly foetuses and Zika virus contain potentially pathogenic microbes and parasites in their amniotic fluid
Source: BMC Med Genomics. 2017 Jan 11;10:5. doi: 10.1186/s12920-016-0242-1 (PMC5225515; doi:10.1186/s12920-016-0242-1)
Supplement: Additional file 1: Table S1. — Similarity count table of sequences classified as Spirometra. (XLSX 14 kb) [file 12920_2016_242_MOESM1_ESM.xlsx]

## Sheet: Plan1
ID	Patient 1	Patient 2
SPER_contig0024504	360	323
SPER_contig0030191	11	4
SPER_contig0033398	33	29
SPER_contig0037719	305	271
SPER_contig0046035	30	17
SPER_contig0053924	17	7
SPER_contig0057780	6	3
SPER_contig0064985	9	11
SPER_contig0086259	4	2
SPER_contig0087533	2	0
SPER_contig0088093	81	76
SPER_contig0088097	0	1
SPER_contig0103802	1	24
SPER_contig0109238	2	2
SPER_contig0113772	32	17
SPER_contig0115473	12	6
SPER_contig0123059	2	1
SPER_contig0124209	6	8
SPER_contig0127487	1	2
SPER_contig0129510	0	1
SPER_contig0131980	177	124
SPER_contig0140187	0	2
SPER_contig0141101	5	1
SPER_contig0141684	4	161
SPER_contig0143308	9	23
SPER_contig0145261	4	1
SPER_contig0151041	0	1
SPER_contig0163465	4	3
SPER_contig0163594	0	1
SPER_contig0164128	0	2
SPER_contig0164853	18	18
SPER_contig0167466	1	2
SPER_contig0170466	3	10
SPER_contig0170473	3	11
SPER_contig0171430	0	1
SPER_contig0173018	0	2
SPER_contig0177261	3	0
SPER_contig0179613	17	9
SPER_contig0179906	4	0
SPER_contig0180908	1	0
SPER_contig0184311	11	5
SPER_contig0199949	4	5
SPER_contig0202169	3	1
SPER_contig0205944	9	10
SPER_contig0208448	9	31
SPER_contig0208794	22	22
SPER_contig0211421	1	80
SPER_contig0219347	16	10
SPER_contig0221000	3	1
SPER_contig0223818	0	1
SPER_contig0226346	5	2
SPER_contig0226604	0	29
SPER_contig0228161	3	4
SPER_scaffold0045756	30	24
SPER_scaffold0075140	0	1
SPER_scaffold0099738	0	5
SPER_scaffold0127439	0	1
SPER_scaffold0132863	19	1
SPER_scaffold0133681	27	26
SPER_scaffold0139073	40	38
SPER_scaffold0143808	126	77
SPER_scaffold0145186	62	79
SPER_scaffold0145349	3	2
SPER_scaffold0150219	117	102
SPER_scaffold0151319	7	9
SPER_scaffold0160568	4	0
SPER_scaffold0167598	17	35
SPER_scaffold0167676	49	58
SPER_scaffold0168370	54	48
SPER_scaffold0172477	6	0
SPER_scaffold0173097	3	1
SPER_scaffold0174734	15	13
SPER_scaffold0178542	75	81
SPER_scaffold0180161	35	37
SPER_scaffold0180920	6	4
SPER_scaffold0186527	1	0
SPER_scaffold0188521	5	3
SPER_scaffold0188551	18	13
SPER_scaffold0189888	2	1
SPER_scaffold0192442	17	12
SPER_scaffold0194882	0	1
SPER_scaffold0195574	1	0
SPER_scaffold0195971	56	44
SPER_scaffold0197346	23	15
SPER_scaffold0198140	39	35
SPER_scaffold0198435	20	21
SPER_scaffold0199044	1	0
SPER_scaffold0200262	15	9
SPER_scaffold0202749	50	60
SPER_scaffold0203690	4	12
SPER_scaffold0204090	5	1
SPER_scaffold0207418	14	6
SPER_scaffold0207537	10	4
SPER_scaffold0208554	1	1
SPER_scaffold0209445	6	3
SPER_scaffold0211214	7	4
SPER_scaffold0211472	6	7
SPER_scaffold0212378	5	5
SPER_scaffold0212695	8	7
SPER_scaffold0213089	4	5
SPER_scaffold0217285	0	1
SPER_scaffold0217388	3	0
SPER_scaffold0219101	43	38
SPER_scaffold0220685	0	1
SPER_scaffold0221525	9	1
SPER_scaffold0222075	124	119
SPER_scaffold0222362	19	4
SPER_scaffold0222487	14	15
SPER_scaffold0222734	47	29
SPER_scaffold0223386	23	27
SPER_scaffold0226811	9	12
SPER_scaffold0227199	1	0
SPER_scaffold0227499	62	29
SPER_scaffold0227919	7	5
SPER_scaffold0227971	9	9
SPER_scaffold0228458	2	0
SPER_scaffold0229253	29	33
SPER_scaffold0229287	3	0
SPER_scaffold0229998	31	33
SPER_scaffold0230446	3	0
SPER_scaffold0230703	2	0
SPER_scaffold0231197	0	1
SPER_scaffold0231299	0	4
SPER_scaffold0232378	3	0
SPER_scaffold0232559	2	3
SPER_scaffold0233110	2	0
SPER_scaffold0233963	1	3
SPER_scaffold0234051	0	1
SPER_scaffold0234650	2	0
SPER_scaffold0234687	3	4
SPER_scaffold0234768	30	22
SPER_scaffold0235050	9	2
SPER_scaffold0236554	10	7
SPER_scaffold0236685	3	4
SPER_scaffold0238673	1	0
SPER_scaffold0239638	19	3
SPER_scaffold0240083	3	1
SPER_scaffold0241222	7	5
SPER_scaffold0242245	0	1
SPER_scaffold0242558	0	1
SPER_scaffold0242667	3	2
SPER_scaffold0243164	2	2
SPER_scaffold0243370	1	1
SPER_scaffold0243696	4	0
SPER_scaffold0244717	1	0
SPER_scaffold0244784	4	6
SPER_scaffold0244795	4	0
SPER_scaffold0244996	0	2
SPER_scaffold0246017	7	7
SPER_scaffold0246084	2	1
SPER_scaffold0247684	2	0
SPER_scaffold0247908	7	7
SPER_scaffold0248659	1	0
SPER_scaffold0250082	0	1
SPER_scaffold0250098	1	2
SPER_scaffold0250835	2	2
