# Supplementary material for: Pregnant women carrying microcephaly foetuses and Zika virus contain potentially pathogenic microbes and parasites in their amniotic fluid
Source: BMC Med Genomics. 2017 Jan 11;10:5. doi: 10.1186/s12920-016-0242-1 (PMC5225515; doi:10.1186/s12920-016-0242-1)
Supplement: Additional file 2: Table S2. — Multiple T Teste performed comparing the diversity index (Shannon and Simpson) between AF Zika samples and Controls Groups. (XLSX 11 kb) [file 12920_2016_242_MOESM2_ESM.xlsx]

## Sheet: Bacteria_index
Type	Index	Significant?	P value	Mean1	Mean2	Difference	SE of difference	t ratio	df
Zika_vs_Term	Simpson	No	0.316563	0.907264	0.942282	-0.035018	0.0320557	1.09241	6
Zika_vs_Term	Shannon	No	0.292003	2.62873	3.19398	-0.565247	0.489387	1.15501	6
Zika_vs_Preterm	Simpson	No	0.901801	0.907264	0.903323	0.003941	0.0306217	0.1287	6
Zika_vs_Preterm	Shannon	No	0.791465	2.62873	2.54325	0.0854869	0.30921	0.276469	6
Zika_vs_Prenatal	Simpson	No	0.631996	0.907264	0.880295	0.026969	0.0520962	0.517677	4
Zika_vs_Prenatal	Shannon	No	0.674501	2.62873	2.43945	0.189284	0.418498	0.452293	4

## Sheet: Eukaryote_index
Type	Index	Significant?	P value	Mean1	Mean2	Difference	SE of difference	t ratio	df
Zika_vs_Term	Simpson	Yes	0.0214194	0.736533	0.878332	-0.141799	0.0459068	3.08885	6
Zika_vs_Term	Shannon	No	0.0730965	1.61492	2.16248	-0.547554	0.252369	2.16966	6
Zika_vs_Preterm	Simpson	No	0.0536176	0.736533	0.846499	-0.109966	0.0459039	2.39557	6
Zika_vs_Preterm	Shannon	Yes	0.0467242	1.61492	2.15794	-0.543015	0.217476	2.49689	6
Zika_vs_Prenatal	Simpson	No	0.191781	0.736533	0.842856	-0.106323	0.0677749	1.56877	4
Zika_vs_Prenatal	Shannon	No	0.60018	1.61492	1.77833	-0.163402	0.287499	0.568357	4
