# Supplementary material for: Pregnant women carrying microcephaly foetuses and Zika virus contain potentially pathogenic microbes and parasites in their amniotic fluid
Source: BMC Med Genomics. 2017 Jan 11;10:5. doi: 10.1186/s12920-016-0242-1 (PMC5225515; doi:10.1186/s12920-016-0242-1)
Supplement: Additional file 3: Table S3. — Adonis (PERMANOVA) results of taxonomic composition of AF metatranscriptomics (XLSX 11 kb) [file 12920_2016_242_MOESM3_ESM.xlsx]

## Sheet: Eukaryote_PERMANOVA
The taxonomic composition of AF Eukaryotic metagenomes species are statistically distinguishable in different sample types
	Df	SumsOfSqs	MeanSqs	F.Model	R2	Pr(>F)
Type	3	17235	0.57451	55902	0.54502	0.002	**
Residuals	14	14388	0.10277	0.45498
Total	17	31623	100000
---
Signif. codes: 0 ‘***’ 0.001 ‘**’ 0.01 ‘*’ 0.05 ‘.’ 0.1 ‘ ’ 1
Adonis (PERMANOVA) results of taxonomic composition of AF metagenomes Eukaryotic genera level) based on Bray-Curtis distances with 999 permutations. MeanSqs, mean sum of squares; SumsOfSqs, sum of squares. D.f., degrees of freedom.

## Sheet: Prokariote_PERMANOVA
The taxonomic composition of AF Bacterial metagenomes species are statistically distinguishable in different sample types
	Df	SumsOfSqs	MeanSqs	F.Model	R2	Pr(>F)
Type	3	11139	0.37131	38379	0.45128	0.001	***
Residuals	14	13545	0.09675	0.54872
Total	17	24684	100000
---
Signif. codes: 0 ‘***’ 0.001 ‘**’ 0.01 ‘*’ 0.05 ‘.’ 0.1 ‘ ’ 1
Adonis (PERMANOVA) results of taxonomic composition of AF metagenomes (bacterial genera level) based on Bray-Curtis distances with 999 permutations. MeanSqs, mean sum of squares; SumsOfSqs, sum of squares. D.f., degrees of freedom.
